# Supplementary material for: FAM19A4 and hsa-miR124-2 Double Methylation as Screening for ASC-H- and CIN1 HPV-Positive Women
Source: Pathogens. 2024 Apr 11;13(4):312. doi: 10.3390/pathogens13040312 (PMC11054986; doi:10.3390/pathogens13040312)
Supplement: Supplementary file 1 [file pathogens-13-00312-s001.zip]

Archive with 1 entries (1 files):
- pathogens-2925372-supplementary.pdf
